# Supplementary material for: Electronic collection of patient-reported outcomes following discharge after surgery: systematic review
Source: BJS Open. 2021 Mar 30;5(2):zraa072. doi: 10.1093/bjsopen/zraa072 (PMC8007587; doi:10.1093/bjsopen/zraa072)
Supplement: zraa072_Supplementary_Data [file zraa072_supplementary_data.zip]

Archive with 2 entries (2 files):
- BJS5-2020-06-0105 Supplementary tables.docx
- ePRO SR_PRISMA 2009 checklist_270620 FINAL.docx
